# Supplementary material for: Australian General Practitioners’ Current Knowledge, Understanding, and Feelings Regarding Breast Density Information and Notification: A Cross-Sectional Study
Source: Int J Environ Res Public Health. 2022 Jul 25;19(15):9029. doi: 10.3390/ijerph19159029 (PMC9332418; doi:10.3390/ijerph19159029)
Supplement: Supplementary file 1 [file ijerph-19-09029-s001.zip]

Archive with 1 entries (1 files):
- ijerph-1797037-supplementary.pdf
